# Supplementary material for: Pedigree-Based Deciphering of Genome-Wide Conserved Patterns in an Elite Potato Parental Line
Source: Front Plant Sci. 2018 May 23;9:690. doi: 10.3389/fpls.2018.00690 (PMC5974212; doi:10.3389/fpls.2018.00690)
Supplement: TABLE S1 — Primers used for single nucleotide polymorphism (SNP) validation. [file Table_1.XLSX]

## Sheet: Sheet1
Primers	5'to3'
1s	GTGATTTGAAACCCCAACCTTA
1a	CATCTCTCGGTGATAGCAGCAT
2s	TACCTGAAGACAAGGAGGAAGTT
2a	ACAGCATAAAGAGGAAGGGGTA
3s	TCCGTGCTGAATCAAACTAATC
3a	GAAAAAGTCAGCCAAATAGCAT
4s	TATTTGATTGTCCACTCCTCCC
4a	ATTCATTTTTGTGTCTCCAGGTT
5f	TCACATTTTTGGGACGTCAA
5r	CCCGATGATTTCACTTTCCT
6f	CCGACCAATTCGACAATCTC
6r	ATGCATGCAGAAGAATGCTG
7s	CTGGCACGATTTTGATCCTT
7a	TCCTCATTTGCAACTTGCTG
8s	TTGTTCAGCAAAACCAGGAA
8a	TTGGTACAGCCAAAGGGAAG
9f	TGGTGCTGCATTCAACCTAA
9r	ATGGGCTGCCATGTTTTAGA
10s	CCTGATACCTACCAAATACCCC
10a	CTGTGGACACTGCGGATAACTT
11f	GAGCACATTCGTTGTCCAAA
11r	CACCAAATTCGCATCCTTCT
