# Supplementary material for: Pedigree-Based Deciphering of Genome-Wide Conserved Patterns in an Elite Potato Parental Line
Source: Front Plant Sci. 2018 May 23;9:690. doi: 10.3389/fpls.2018.00690 (PMC5974212; doi:10.3389/fpls.2018.00690)
Supplement: TABLE S2 — Preferred parents in potato breeding. [file Table_2.XLSX]

## Sheet: 1800-2013
The perfered parents wordwide in (1800-2013)
Parent name	Times as direct parent	Times as female parent	Times as male parent
KATAHDIN	97	14	83
DESIREE	62	34	28
EARLY ROSE	43	30	13
MARIS PIPER	42	4	38
CARA	38	9	29
VTN 62-33-3	33	0	33
SASKIA	32	32	0
VK 69-491	30	0	30
HINDENBURG	27	11	16
RECORD	27	13	14
SCHWALBE	26	8	18
ADRETTA	25	20	5
MARA	24	23	1
ALPHA	21	7	14
USDA 96-56	21	5	16
ALCMARIA	20	8	12
MARITTA	20	12	8
SIRTEMA	19	14	5
AUSONIA	18	4	14
DUKE OF YORK	17	16	1
MERKUR	17	4	13
ASTARTE	16	16	0
AVENIR	16	5	11
ESTIMA	16	9	7
ALLERFRUHESTEGELBE	15	11	4
HYDRA	15	5	10
KENNEBEC	15	10	5
PRIMULA	15	15	0
BINTJE	14	14	0
FRUHMOLLE	14	5	9
IMPALA	14	5	9
OLEV	14	11	3
SATURNA	14	9	5
BU58.109/31N	13	0	13
EDZINA	13	13	0
M109-3	13	3	10
MPI19268	13	2	11
WAUSEON	13	12	1
PATERSON`SVICTORIA	13	5	8
CERTA	12	4	8
FELSINA	12	2	10
LORI	12	9	3
PENTLANDIVORY	12	1	11
VE70-9	12	1	11
VICTORIA	12	4	8
Y66-13-636	12	8	4
CHARLOTTE	11	8	3
EDELGARD	11	4	7
MORENE	11	3	8
BEA	10	10	0
CIMBALSNEUEIMPERATOR	10	1	9
HERALD	10	4	6
OBELIX	10	4	6
RODESTAR	10	10	0
TRIUMPH	10	9	1
BEAUTYOFHEBRON	10	6	4
GREENMOUNTAIN	10	6	4
AM78-3736	9	7	2
ATZIMBA	9	7	2
DEODARA	9	2	7
EARLAINE	9	4	5
ERSTEVONFROMSDORF	9	1	8
FOX'SSEEDLING	9	2	7
GINEKE	9	0	9
MAJESTIC	9	6	3
OBERARNBACHERFRUHE	9	5	4
OMEGA	9	1	8
ABUNDANCE	9	4	5
AM78-4102	8	5	3
APTA	8	8	0
CAESAR	8	0	8
MITTELFRUHE	8	2	6
RHEINHORT	8	1	7
ROSAFOLIA	8	1	7
SERRANA	8	8	0
27	7	3	4
AMINCA	7	7	0
AXILIA	7	2	5
CAYUGA	7	2	5
D42/8	7	1	6
ELVIRA	7	7	0
FLORA	7	3	4
HOCHPROZENTIGE	7	0	7
KERR'SPINK	7	4	3
MENTOR	7	7	0
NORINNO.1	7	4	3
OSTBOTE	7	7	0
PREFERENT	7	0	7
PROFESSORWOHLTMANN	7	5	2
RENSKA	7	2	5
ROSEVAL	7	7	0
SPEKULA	7	7	0
URGENTA	7	7	0
378494	6	6	0
834C(29)	6	1	5
ARRANPILOT	6	6	0
BF15	6	1	5
BOHM155/06	6	3	3
CONCORDE	6	1	5
FAMOSA	6	3	3
FRANCELINE	6	5	1
FURSTENKRONE	6	0	6
GRANDIFOLIA	6	2	4
KARDAL	6	2	4
KIMBERLEYCHOICE	6	6	0
MPI61.303/34	6	6	0
NOORDELING	6	6	0
PAULKRUGER	6	6	0
PONTIAC	6	5	1
PS646	6	6	0
ROSALIE	6	1	5
SYMFONIA	6	5	1
V394	6	0	6
VORAN	6	2	4
ZOMERBLAUWEN	6	0	6
1-65.751/132N	5	0	5
adg	5	1	4
AMOROSA	5	1	4
ASTERIX	5	2	3
BIENE	5	0	5
CARDINAL	5	4	1
COSIMA	5	5	0
CROFT	5	5	0
DEUTSCHESREICH	5	5	0
ELLA	5	1	4
FOXTON	5	5	0
FRILA	5	2	3
I1058	5	5	0
KURAS	5	5	0
LINZERROSE	5	1	4
LU.56.220/94	5	5	0
MAVKA	5	3	2
MPI44.335/37	5	3	2
NOPOL	5	3	2
NORGOLDRUSSET	5	0	5
PEACHBLOW	5	2	3
PENTLANDSQUIRE	5	0	5
PRIMA	5	3	2
R392-50	5	1	4
RARITAN	5	5	0
RURALNEWYORKERNO.2	5	3	2
SAPHIR	5	3	2
SONNENRAGIS	5	1	4
ULSTERKNIGHT	5	0	5
USDA528-170	5	1	4
WARTA	5	4	1
WISCHIP	5	3	2
ZWICKAUERFRUHE	5	4	1
AGRIA	62	54	8
AQUILA	48	25	23
JUBEL	42	7	35
FLAVA	41	13	28
AM66-42	33	0	33
PEPO	32	5	27
JAUNED'OR	31	0	31
EIGENHEIMER	29	29	0
INDUSTRIE	27	21	6
SPUNTA	27	25	2
SIMSON	26	2	24
NICOLA	25	24	1
IRISHCOBBLER	22	20	2
GRANOLA	21	6	15
PARNASSIA	21	11	10
IMPERATOR	20	20	0
MONDIAL	20	19	1
ACKERSEGEN	19	15	4
GLORIA	18	5	13
EPICURE	17	16	1
MAGNUMBONUM	17	15	2
ATLANTIC	16	9	7
CLIVIA	16	11	5
PRIEKULSKYRANNY	16	2	14
CAPELLA	15	10	5
KAMERAZ	15	4	11
LIBERTAS	15	1	14
QUARTA	15	4	11
CENTIFOLIA	14	6	8
FURORE	14	9	5
LENAPE	14	4	10
ORA	14	3	11
1-71.17/6N+B	13	2	11
CRAIGSDEFIANCE	13	11	2
HUMALDA	13	6	7
MARABEL	13	10	3
PROVITA	13	1	12
WILHELMKORN	13	1	12
BONA	12	8	4
EPOKA	12	10	2
INNOVATOR	12	2	10
MONALISA	12	5	7
VALOR	12	2	10
VE71-105	12	1	11
W72-22-496	12	3	9
AM78-3704	11	3	8
DR.McINTOSH	11	0	11
HANSA	11	5	6
WILJA	11	5	6
BILDTSTAR	10	2	8
DELOS	10	10	0
LAURA	10	5	5
PIMPERNEL	10	6	4
SMYSLOVSKY	10	1	9
VE74-45	10	1	9
GARNETCHILI	10	6	4
ALMA	9	3	6
AMARYL	9	8	1
B53	9	2	7
dms	9	7	2
ERDGOLD	9	3	6
EVA	9	5	4
FRESCO	9	0	9
GITTE	9	2	7
MARIJKE	9	7	2
OLYMPIA	9	7	2
SERESTA	9	4	5
JULI	9	7	2
ANOSTA	8	1	7
BRODICK	8	6	2
KARTEL	8	5	3
PANTHER	8	8	0
ROSA	8	3	5
SANTE	8	7	1
SIRCO	8	5	3
AGRA	7	0	7
APOLLO	7	4	3
BP1	7	7	0
CHIEFTAIN	7	3	4
DABER	7	6	1
FANAL	7	7	0
GOLDSEGEN	7	5	2
HUINKUL	7	1	6
MATADOR	7	1	6
MYATT'SASHLEAF	7	0	7
ORION	7	3	4
PENTLANDDELL	7	2	5
PREMIERE	7	7	0
REICHSKANZLER	7	5	2
ROSELLA	7	7	0
SM69-17	7	7	0
UKAMA	7	6	1
ZPC55-37	7	0	7
52/72/2206	6	4	2
AMADEUS	6	3	3
BARAKA	6	0	6
BODENKRAFT	6	3	3
COLMO	6	2	4
DEKAMA	6	1	5
FELDESLOHN	6	3	3
FRUHNUDEL	6	4	2
GIEWONT	6	3	3
JAM	6	4	2
KERPONDY	6	2	4
MAJA	6	6	0
ND457-1	6	3	3
PANDA	6	2	4
PICASSO	6	0	6
PROMINENT	6	5	1
ROESLAU	6	5	1
SAGITTA	6	5	1
UPTODATE	6	6	0
VERA	6	4	2
WHITEPEACHBLOW	6	2	4
1256A(23)	5	5	0
890/20	5	0	5
ALLEGANY	5	4	1
ASSIA	5	5	0
BERLIKUMERGEELTJE	5	0	5
BOBR	5	4	1
CLIMAX	5	5	0
CRAIGSROYAL	5	5	0
CULPA	5	1	4
EARLYREGENT	5	3	2
ENERGIE	5	1	4
FRIGGA	5	2	3
HERA	5	0	5
IMANDRA	5	5	0
LEYLA	5	3	2
LOMANM54-106-1	5	0	5
MARADONNA	5	2	3
MENOMINEE	5	2	3
ND860-2	5	0	5
NORCHIP	5	1	4
PAMIR	5	0	5
PENTLANDCROWN	5	5	0
PREVALENT	5	5	0
PROFIJT	5	1	4
RADOSA	5	2	3
RODEEERSTELING	5	5	0
RUSSETRURAL	5	5	0
SOMMERSTARKE	5	3	2
TIGER	5	1	4
ULSTERPRINCE	5	1	4
VELOX	5	0	5
WINDSORCASTLE	5	0	5
ZEEUWSEBLAUWE	5	5	0

## Sheet: 2003-2013
The perfered parents wordwide in (2003-2013)
Parent name	Times as direct parent	Times as female parent	Times as male parent
AGRIA	27	24	3
VALOR	12	2	10
VICTORIA	11	4	7
SERESTA	9	4	5
MONDIAL	8	8	0
CHARLOTTE	7	5	2
FRANCELINE	6	5	1
PICASSO	6	0	6
AMADEUS	5	2	3
CONCORDE	5	1	4
FAMOSA	5	5	0
VK69-491	5	0	5
ATLANTIC	4	1	3
CARRERA	4	1	3
HARMONY	4	4	0
KURAS	4	4	0
MARADONNA	4	2	2
QUARTA	4	1	3
STABILO	4	0	4
VELOX	4	0	4
AGATA	3	0	3
ASTERIX	3	1	2
CALGARY	3	0	3
CHIEFTAIN	3	2	1
FONTANE	3	0	3
INCASUN	3	0	3
KARAKTER	3	1	2
LEYLA	3	3	0
MONALISA	3	1	2
ORION	3	1	2
ROSARA	3	1	2
VIVALDI	3	3	0
INNOVATOR	13	2	11
FELSINA	11	2	9
MARABEL	9	8	1
LAURA	8	4	4
NICOLA	8	8	0
CAESAR	6	0	6
OBELIX	6	2	4
SYMFONIA	6	5	1
AMOROSA	5	1	4
DESIREE	5	3	2
IMPALA	5	2	3
ADORA	4	2	2
BILDTSTAR	4	0	4
FRESCO	4	0	4
KARDAL	4	2	2
LADYCHRISTL	4	3	1
MIRIAM	4	0	4
ROSELLA	4	4	0
VE71-105	4	4	4
84.2P.75	3	1	2
AMANDINE	3	3	0
BELANA	3	2	1
CARA	3	1	2
FILEA	3	0	3
HERMES	3	0	3
IRGA	3	2	1
KARTEL	3	1	2
MIDAS	3	3	0
NAVAN	3	2	1
REDSCARLETT	3	1	2
RZ85-238	3	2	1

## Sheet: Chinese bred potato
The perfered parents bred in China
Parent name	Times as direct parent	Times as female parent	Times as male parent
Duozibai	33	6	27
Schwalbe	20	6	14
Mira	15	6	9
Favorita	11	8	3
Anemone	9	9	0
Xiaoyezi	9	7	2
Apta	8	5	3
Zhongshu 3	8	3	5
Fengshoubai	7	1	6
Gaoyuan 7	6	6	0
Changshu 4	6	2	4
NS51-5	5	1	4
Jinshu 7	5	1	4
Qinyu 30	5	5	0
Zhuangshu 3	5	3	2
387136	5	5	0
Kunyin 6	5	3	2
Cooperation 88	5	4	1
Desiree	4	1	3
Irish Cobbler	4	4	0
S95-105	4	4	0
T962-25	4	4	0
Jizhangshu 8	4	2	2
Liangshu 97	4	3	1
Zhuanxinwu	4	3	1
Zhengshu 6	4	2	2
Aula	3	3	0
Houma	3	3	0
L9712-2	3	3	0
Serrana-inta	3	1	2
Vytok	3	3	0
Eshu 3	3	1	2
Fenchuixue	3	3	0
Hudan 81-118	3	2	1
Jinshu 11	3	3	0
Ningshu 8	3	1	2
Weiyu 3	3	2	1
Yanshu 4	3	3	0
Zhengshu 5	3	0	3
7xy.1	3	0	3
Epoka	21	6	15
Katahdin	19	1	18
Kexin 2	13	5	8
Neishu 7	11	1	10
Shepody	9	9	0
Kuannae	9	4	5
Zaodabai	8	1	7
Atlantic	7	5	2
Ns79-12-1	6	0	6
Cooperation 23	6	4	2
C93.154	5	0	5
Hui-2	5	4	1
Kexin 4	5	4	1
Weihui 2	5	0	5
Zishanyao	5	5	0
374-128	5	4	1
Everest	5	1	4
Aquila	4	2	2
Garant	4	4	0
Magura	4	0	4
Serrana	4	3	1
Hutou	4	4	0
Kexin 3	4	0	4
Niutou	4	4	0
Longshu 3	4	2	2
99-5-4	3	3	0
C89-94	3	2	1
L0202-2	3	0	3
PB06	3	0	3
Star	3	0	3
Chunshu 2	3	3	0
Cooperation 003	3	2	1
Hudan 81-149	3	0	3
Jinshu 2	3	3	0
Nonglin 1	3	0	3
Weihui 1	3	2	1
Youjin	3	0	3
387171	3	3	0
9333-10	3	0	3

## Sheet: Chinse bred <2000
The perfered parents bred in China before 2000
Parent name	Times as direct parent	Times as female parent	Times as male parent
Duozibai	33	6	27
Katahdin	16	1	15
Mira	11	5	6
Xiaoyezi	9	7	2
Changshu 4	6	2	4
Everest	5	1	4
Gaoyuan 7	5	5	0
Apta	4	3	1
Houma	3	3	0
Kuannae	3	1	2
Hutou	3	3	0
Niutou	3	3	0
7xy.1	3	0	3
Epoka	18	4	14
Schwalbe	13	3	10
Anemone	9	9	0
Kexin 2	6	3	3
Zishanyao	6	6	0
Fengshoubai	5	1	4
374-128	4	4	0
Weihui 2	4	4	0
Irish Cobbler	3	3	0
Star	3	0	3
Jinshu 2	3	3	0
Weihui 1	3	2	1

## Sheet: Chinse bred >2000
The perfered parents bred in China after 2000
Parent name	Times as direct parent	Times as female parent	Times as male parent
Neishu 7	11	1	10
Shepody	9	9	0
Zhongshu 3	8	2	6
Schwalbe	7	3	4
Kuannae	6	3	3
QinYu 30	6	1	5
Zhuangshu 3	5	3	2
Hui-2	5	4	1
Jizhangshu 8	5	2	3
C93.154	5	0	5
Jinshu 7	5	1	4
S95-105	4	0	4
Serrana	4	3	1
Zhengshu 6	4	2	2
Kexin 4	4	3	1
T962-25	4	4	0
44-4	3	3	0
C89-94	3	2	1
Cooperation 003	3	2	1
Vytok	3	3	0
Eshu 3	3	1	2
Ningshu 8	3	1	2
Weiyu 3	3	2	1
387171	3	0	3
Aula	3	0	3
L0202-2	3	0	3
PB06	3	0	3
Youjin	3	0	3
Hudan81-118	3	2	1
Favorita	11	8	3
Zaodabai	8	1	7
Kexin 2	7	2	5
Atlantic	7	5	2
Cooperation 23	6	4	2
Cooperation 88	5	4	1
NS51-5	5	1	4
Kunyin 6	5	3	2
387136	5	0	5
NS79-12-1	5	0	5
Longshu 3	4	2	2
Liangshu 97	4	3	1
Mira	4	1	3
Apta	4	2	2
Garant	4	2	2
Zhuanxinwu	4	3	1
Xiaobaihua	3	2	1
Jinshu 11	3	3	0
Yanshu 4	3	3	0
Serrana-inta	3	1	2
Fenchuixue	3	3	0
Desiree	3	1	2
Epoka	3	2	1
9333-10	3	0	3
Katahdin	3	0	3
Magura	3	0	3
Nonglin 1	3	0	3
Zhengshu 5	3	0	3
